# Supplementary material for: Impact of Differing Language Background Exposures on Bayley-III Language Assessment in a National Cohort of Children Born Less than 29 Weeks’ Gestation
Source: Children (Basel). 2022 Jul 14;9(7):1048. doi: 10.3390/children9071048 (PMC9316512; doi:10.3390/children9071048)
Supplement: Supplementary file 1 [file children-09-01048-s001.zip]

Archive with 1 entries (1 files):
- children-1780806-supplementary.pdf
